# Supplementary material for: Administration of Linoleoylethanolamide Reduced Weight Gain, Dyslipidemia, and Inflammation Associated with High-Fat-Diet-Induced Obesity
Source: Nutrients. 2023 Oct 20;15(20):4448. doi: 10.3390/nu15204448 (PMC10609991; doi:10.3390/nu15204448)
Supplement: Supplementary file 1 [file nutrients-15-04448-s001.zip]

Archive with 1 entries (1 files):
- nutrients-2603830-supplementary.pdf
